# Supplementary material for: Accurate Diagnosis of Lower Respiratory Infections Using Host Response and Respiratory Microbiome from a Single Metatranscriptome Test of Bronchoalveolar Lavage Fluid
Source: Adv Sci (Weinh). 2024 Dec 18;12(6):2405087. doi: 10.1002/advs.202405087 (PMC11809327; doi:10.1002/advs.202405087)
Supplement: Supplementary file 2 — Supporting Information [file ADVS-12-2405087-s002.xlsx]

## Sheet: Sheet1
Table S1. The indications for performing bronchoalveolar lavage (BAL)
	Discovery cohort	Validation cohort
Indication 1	93	47
Indication 2	43	21
Indication 3	35	15
Other Indication	33	10
The indications for BAL were identified from a review of electronic medical records for each patient. Patients could meet more than one criterion for undergoing BAL. The indications were categorized as follows: Indication 1: The etiological diagnosis remains unclear despite other respiratory samples. Indication 2: Patients with an inadequate response to empirical treatment, suspected of infection…
