# Supplementary material for: Accurate Diagnosis of Lower Respiratory Infections Using Host Response and Respiratory Microbiome from a Single Metatranscriptome Test of Bronchoalveolar Lavage Fluid
Source: Adv Sci (Weinh). 2024 Dec 18;12(6):2405087. doi: 10.1002/advs.202405087 (PMC11809327; doi:10.1002/advs.202405087)
Supplement: Supplementary file 3 — Supporting Information [file ADVS-12-2405087-s003.xlsx]

## Sheet: discovery cohort
sam_id	age	gender	immuno_status	Im_comprise_reason	pathogen	infection_type	LRTI_status	icu	outcome	NEU	LYMP	WBC	antibiotic
S1	62	male	Im_comprise	Hematologic malignancies	CMV	Viral	Infection	NonICU	Recovery	7.52	5.08	1.65	yes
S2	51	male	Im_comprise	Long-term regular use of glucocorticoids			Noninfection	NonICU	Recovery	5.93	4.26	1.1	no
S3	61	male	Im_comprise	Long-term regular use of glucocorticoids			Noninfection	NonICU	Recovery				no
S4	63	male	Im_comprise	Long-term regular use of glucocorticoids			Noninfection	NonICU	Recovery	12.7	10.18	1.52	no
S5	64	male	Im_compotent				Noninfection	NonICU	Recovery				no
S6	38	male	Im_compotent				Noninfection	NonICU	Recovery				unknown
S7	26	male	Im_compotent		PAE	Bacteria	Infection	NonICU	Recovery	8.27	5.42	2.32	no
S8	44	female	Im_compotent				Noninfection	NonICU	Recovery				no
S9	58	male	Im_compotent				Noninfection	NonICU	Recovery				no
S10	54	male	Im_compotent				Noninfection	NonICU	Recovery				no
S11	61	female	Im_compotent				Noninfection	NonICU	Recovery	8.08	6.33	1.07	no
S12	58	female	Im_compotent				Noninfection	NonICU	Recovery	5.6	3.98	1.08	no
S13	41	female	Im_comprise	Use of immunosuppressants, Long-term regular use of glucocorticoids			Noninfection	NonICU	Recovery				yes
S14	70	male	Im_compotent		Moraxella catarrhalis/ SPN	Bacteria	Infection	ICU	Recovery	11.14	10.54	0.41	yes
S15	33	male	Im_compotent		CRAB/ECO	Bacteria	Infection	ICU	Recovery	30.4	27.1	1.3	yes
S16	87	female	Im_compotent		PAE	Bacteria	Infection	ICU	Recovery	21.47	18.28	1.22	unknown
S17	30	female	Im_compotent		Aspergillus fumigatu	Fungi	Infection	NonICU	Recovery	5.69	2.95	2.33	yes
S18	62	male	Im_comprise	Hematologic malignancies	SAU	Bacteria	Infection	ICU	Recovery	13.36	11.45	0.7	no
S19	66	male	Im_compotent		HRV	Viral	Infection	NonICU	Recovery	9.7	6.87	2.14	unknown
S20	59	male	Im_compotent		Chlamydia psittaci	Bacteria	Infection	ICU	Recovery	5.24	4.35	0.54	no
S21	97	male	Im_compotent		KPN/SAU	Bacteria	Infection	ICU	Death	1.56	1.26	0.22	yes
S22	76	female	Im_compotent		PAE	Bacteria	Infection	ICU	Recovery	6.71	5.3	0.88	yes
S23	78	male	Im_compotent		Chlamydia psittaci	Bacteria	Infection	ICU	Recovery	6.24	5.05	0.74	no
S24	82	male	Im_compotent		Enterobacter Kobe	Bacteria	Infection	ICU	Death	17.2	15.46	0.6	yes
S25	89	female	Im_compotent		KPN/CRAB	Bacteria	Infection	ICU	Recovery	13.53	12.82	0.51	unknown
S26	51	male	Im_compotent				Noninfection	NonICU	Recovery	22.08	19.03	1.75	no
S27	63	male	Im_comprise	Use of immunosuppressants, Solid organ transplantation			Noninfection	NonICU	Recovery	7.05	4.2	1.6	yes
S28	35	female	Im_compotent				Noninfection	NonICU	Recovery	4.6	1.28	2.23	unknown
S29	63	male	Im_comprise	Long-term regular use of glucocorticoids	SPN/Aspergillus fumigatu	Fungi/bacteria	Infection	NonICU	Recovery	7.14	4.22	1.72	unknown
S30	80	female	Im_compotent		SMA/PAE	Bacteria	Infection	NonICU	Recovery	3.71	2.85	0.68	no
S31	51	female	Im_compotent		SPN	Bacteria	Infection	NonICU	Recovery				no
S32	72	male	Im_compotent		SAU	Bacteria	Infection	ICU	Recovery	13.04	11.37	0.59	unknown
S33	65	female	Im_comprise	Use of immunosuppressants，Hematologic malignancies	KPN	Bacteria	Infection	ICU	Recovery	29.88	28.24	0.73	unknown
S34	63	female	Im_comprise	Use of immunosuppressants，Hematologic malignancies	PCP	Fungi	Infection	ICU	Recovery	1.8	1.58	0.09	yes
S35	45	male	Im_compotent		SPN	Bacteria	Infection	ICU	Recovery	5.17	4.15	0.89	unknown
S36	51	female	Im_compotent		KPN/PCP	Fungi/bacteria	Infection	ICU	Recovery	2.66	1.97	0.33	unknown
S37	58	male	Im_compotent		KPN/HCOV(HKU1)	Bacteria/viral	Infection	ICU	Recovery	13.16	9.69	2.21	unknown
S38	66	female	Im_compotent		SPN	Bacteria	Infection	ICU	Recovery	16.22	13.71	1.68	unknown
S39	71	female	Im_compotent		KPN	Bacteria	Infection	ICU	Recovery	8.17	6.58	1.19	unknown
S40	58	male	Im_compotent		CMV	Viral	Infection	NonICU	Recovery	4.94	3.13	1.18	unknown
S41	57	male	Im_comprise	Use of immunosuppressants	ECO/SPN	Bacteria	Infection	NonICU	Recovery	7.43	5	1.63	no
S42	57	female	Im_comprise	Long-term regular use of glucocorticoids			Noninfection	ICU	Recovery	5.83	3.86	1.47	no
S43	57	male	Im_compotent		CMV	Viral	Infection	NonICU	Recovery	6.85	3.6	0.2	unknown
S44	23	male	Im_comprise	Hematologic malignancies	CMV	Viral	Infection	NonICU	Recovery	5.35	3.74	0.99	unknown
S45	30	male	Im_compotent		PAE	Bacteria	Infection	NonICU	Recovery	4.27	1.82	1.98	unknown
S46	55	female	Im_compotent				Noninfection	NonICU	Recovery				no
S47	57	female	Im_compotent				Noninfection	NonICU	Recovery	5.67	3.35	1.73	no
S48	69	male	Im_compotent		CMV	Viral	Infection	NonICU	Recovery				unknown
S49	69	male	Im_compotent		CMV	Viral	Infection	NonICU	Recovery				unknown
S50	41	male	Im_compotent				Noninfection	NonICU	Recovery	7.17	4.4	2.06	unknown
S51	41	male	Im_compotent				Noninfection	NonICU	Recovery	13.13	9.84	2.26	no
S52	41	male	Im_compotent				Noninfection	NonICU	Recovery	13.13	9.84	2.26	no
S53	69	male	Im_comprise	Use of immunosuppressants, Long-term regular use of glucocorticoids	SPN	Bacteria	Infection	NonICU	Recovery	5.79	4.68	0.52	unknown
S54	69	male	Im_comprise	Use of immunosuppressants, Long-term regular use of glucocorticoids	SPN	Bacteria	Infection	NonICU	Recovery	5.79	4.68	0.52	unknown
S55	66	female	Im_compotent		SMA	Bacteria	Infection	ICU	Recovery	13.08	11.79	0.83	unknown
S56	69	female	Im_comprise	Solid organ transplantation	CMV	Viral	Infection	NonICU	Recovery	8.71	6.99	1.23	unknown
S57	70	female	Im_comprise	Long-term regular use of glucocorticoids	SAU/CMV/PCP	Fungi/viral/bacteria	Infection	ICU	Recovery	6.48	5.42	0.76	unknown
S58	61	male	Im_compotent		Nocardia	Bacteria	Infection	NonICU	Recovery				unknown
S59	59	female	Im_comprise	Long-term regular use of glucocorticoids	CMV/PCP	Fungi/viral	Infection	ICU	Recovery	2.26	2.02	0.2	unknown
S60	20	female	Im_compotent				Noninfection	NonICU	Recovery	3.07	2.05	0.67	unknown
S61	61	male	Im_comprise	Use of immunosuppressants	PAE/Achromobacter xyloxide	Bacteria	Infection	NonICU	Recovery	4.72	3.14	0.81	yes
S62	65	female	Im_comprise	Long-term regular use of glucocorticoids			Noninfection	NonICU	Recovery	6.97	3.09	3.49	unknown
S63	67	male	Im_comprise	Long-term regular use of glucocorticoids	SPN/SMA	Bacteria	Infection	ICU	Recovery	10.11	9.34	0.51	unknown
S64	68	female	Im_compotent		Chlamydia psittaci	Bacteria	Infection	ICU	Recovery	5.62	4.24	0.95	unknown
S65	57	male	Im_compotent		SPN	Bacteria	Infection	NonICU	Recovery	4.37	3.2	1.02	unknown
S66	76	male	Im_compotent		SPN	Bacteria	Infection	NonICU	Recovery	19.12	10.82	1.98	unknown
S67	67	female	Im_compotent		PCP	Fungi	Infection	NonICU	Death	8.22	7.09	0.95	unknown
S68	53	female	Im_compotent				Noninfection	NonICU	Recovery	6.83	4.63	1.76	unknown
S69	58	female	Im_compotent				Noninfection	NonICU	Recovery	7.11	4.46	2.15	no
S70	54	female	Im_comprise	Long-term regular use of glucocorticoids	CMV/PCP	Fungi/viral	Infection	NonICU	Recovery	7.5	6	0.83	no
S71	60	male	Im_compotent				Noninfection	NonICU	Recovery	7.58	6.15	0.72	no
S72	57	male	Im_compotent		HMPV	Viral	Infection	NonICU	Recovery	12.53	9.87	1.91	unknown
S73	31	male	Im_compotent		KPN	Bacteria	Infection	NonICU	Recovery	10.31	7.74	1.84	yes
S74	55	female	Im_compotent				Noninfection	NonICU	Recovery	4.79	2.45	1.79	no
S75	76	male	Im_compotent		SPN	Bacteria	Infection	NonICU	Recovery	7	4.15	2.21	unknown
S76	66	male	Im_comprise	Solid organ transplantation	PAE	Bacteria	Infection	NonICU	Recovery				no
S77	49	female	Im_compotent		HMPV	Viral	Infection	NonICU	Recovery	5.68	3.22	1.26	no
S78	82	female	Im_compotent				Noninfection	NonICU	Recovery				yes
S79	67	male	Im_comprise	Hematologic malignancies	HCOV(OC43)	Viral	Infection	NonICU	Recovery	6.66	4.68	1.14	yes
S80	54	female	Im_compotent				Noninfection	NonICU	Recovery				no
S81	71	male	Im_compotent				Noninfection	NonICU	Recovery	11.43	8.92	1.32	yes
S82	17	male	Im_compotent		SAU/FLU(H3N2)	Bacteria/viral	Infection	ICU	Recovery	1.24	0.78	0.33	no
S83	67	male	Im_comprise	Use of immunosuppressants, Solid organ transplantation	Enterobacter hormaechei	Bacteria	Infection	NonICU	Recovery	4.44	2.91	0.84	unknown
S84	48	male	Im_compotent		ABA/SAU	Bacteria	Infection	NonICU	Recovery	9.07	8.61	0.15	no
S85	39	female	Im_comprise	Use of immunosuppressants	PAE/ECO	Bacteria	Infection	NonICU	Recovery	6.22	4.2	1.26	no
S86	63	female	Im_compotent		Aspergillus fumigatu	Fungi	Infection	NonICU	Recovery	5.01	4.39	0.59	unknown
S87	57	male	Im_comprise	Use of immunosuppressants, Solid organ transplantation	SAU	Bacteria	Infection	NonICU	Recovery				unknown
S88	33	female	Im_comprise	Long-term regular use of glucocorticoids			Noninfection	NonICU	Recovery	14.87	8.6	4.75	no
S89	52	male	Im_comprise	Use of immunosuppressants	ECO	Bacteria	Infection	NonICU	Recovery				unknown
S90	75	male	Im_comprise	Long-term regular use of glucocorticoids	CMV	Viral	Infection	NonICU	Recovery	4.83	3.27	1.04	no
S91	67	male	Im_compotent		SPN	Bacteria	Infection	NonICU	Recovery	4.34	2.66	1.15	no
S92	64	male	Im_comprise	Long-term regular use of glucocorticoids	HMPV/ABA/SMA	Bacteria/viral	Infection	ICU	Recovery	19.47	14.84	3.71	no
S93	35	male	Im_compotent		Mycobacterium avium/SPN	Bacteria	Infection	NonICU	Recovery				no
S94	66	female	Im_compotent		SPN	Bacteria	Infection	NonICU	Recovery				no
S95	61	male	Im_compotent				Noninfection	NonICU	Recovery				yes
S96	89	male	Im_compotent		PAE	Bacteria	Infection	NonICU	Death	4.48	2.8	1.35	unknown
S97	69	male	Im_compotent		Aspergillus fumigatu	Fungi	Infection	NonICU	Recovery				unknown
S98	56	female	Im_compotent		Aspergillus ochraceus/Mycobacterium avium	Fungi/bacteria	Infection	NonICU	Recovery				unknown
S99	62	female	Im_compotent				Noninfection	NonICU	Recovery				unknown
S100	62	male	Im_compotent		PAE	Bacteria	Infection	ICU	Recovery	14.58	13.98	0.37	no
S101	50	male	Im_compotent				Noninfection	ICU	Recovery	24.69	23.19	0.7	unknown
S102	64	male	Im_compotent		CMV	Viral	Infection	NonICU	Recovery	7.63	5.81	0.8	yes
S103	36	male	Im_compotent		CMV	Viral	Infection	NonICU	Recovery	8.15	5.64	1.4	unknown
S104	37	female	Im_compotent				Noninfection	NonICU	Recovery	3.71	2.37	0.86	no
S105	56	female	Im_compotent				Noninfection	NonICU	Recovery	9.27	6.28	1.54	unknown
S106	65	male	Im_comprise	Solid organ transplantation	PCP	Fungi	Infection	NonICU	Recovery	10.01	8.47	1.2	yes
S107	75	male	Im_comprise	Long-term regular use of glucocorticoids	PCP	Fungi	Infection	ICU	Recovery	9.97	8.61	1	yes
S108	56	male	Im_compotent		CMV	Viral	Infection	NonICU	Recovery	5.57	3.95	1.18	yes
S109	41	male	Im_comprise	Use of immunosuppressants	PCP/FLU	Fungi/viral	Infection	ICU	Recovery	5.89	4.83	0.9	yes
S110	61	male	Im_compotent		Flu	Viral	Infection	NonICU	Recovery	7.69	6.96	0.45	yes
S111	51	female	Im_compotent				Noninfection	NonICU	Recovery				no
S112	68	female	Im_comprise	Use of immunosuppressants	Aspergillus fumigatu	Fungi	Infection	NonICU	Recovery	11.51	9.57	1.13	no
S113	85	female	Im_compotent		CRAB/KPN	Bacteria	Infection	NonICU	Death	10.18	6.58	2.89	no
S114	57	male	Im_compotent				Noninfection	NonICU	Recovery	9.58	7.28	1.61	no
S115	63	male	Im_compotent		KPN	Bacteria	Infection	NonICU	Recovery				no
S116	47	male	Im_compotent		KPN	Bacteria	Infection	ICU	Death	14.4	11.89	1.68	yes
S117	69	male	Im_compotent		KPN	Bacteria	Infection	NonICU	Recovery	11.22	9.26	0.79	unknown
S118	19	male	Im_compotent		ADV	Viral	Infection	ICU	Recovery	4.27	3.66	0.51	no
S119	20	male	Im_compotent		CRAB/SAU	Bacteria	Infection	ICU	Recovery	80.2	69.42	4.39	yes
S120	38	male	Im_compotent				Noninfection	NonICU	Recovery	1.22	0.6	0.59	no
S121	40	male	Im_compotent		FLU/CRAB	Bacteria/viral	Infection	ICU	Recovery	12.84	11.47	0.74	yes
S122	87	female	Im_compotent		CMV	Viral	Infection	ICU	Death	15.46	14.02	0.46	yes
S123	64	female	Im_compotent				Noninfection	NonICU	Recovery				unknown
S124	78	male	Im_comprise	Long-term regular use of glucocorticoids	SPN	Bacteria	Infection	NonICU	Recovery	3.68	3.29	0.22	yes
S125	60	male	Im_comprise	Use of immunosuppressants			Noninfection	NonICU	Recovery	6.57	4.27	1.34	no
S126	69	male	Im_comprise	Use of immunosuppressants	Burkholderia cepacia/PAE	Bacteria	Infection	ICU	Recovery	15.06	13.6	0.91	unknown
S127	0	male	Im_compotent		KPN/CMV	Bacteria/viral	Infection	NonICU	Death	16.22	13.4	1.47	unknown
S128	88	male	Im_compotent		PAE/Achromobacter xyloxide	Bacteria	Infection	NonICU	Death	11.85	9.14	1.33	yes
S129	57	female	Im_compotent		Aspergillus flavus/Aspergillus Niger	Fungi	Infection	NonICU	Recovery				unknown
S130	35	female	Im_compotent				Noninfection	NonICU	Recovery	4.6	1.28	2.23	no
S131	32	male	Im_comprise	Long-term regular use of glucocorticoids	PCP	Fungi	Infection	NonICU	Recovery	7.25	3.75	3.02	yes
S132	68	female	Im_compotent				Noninfection	NonICU	Recovery	4.37	2.58	0.99	unknown
S133	62	female	Im_compotent				Noninfection	NonICU	Recovery				yes
S134	81	male	Im_compotent				Noninfection	NonICU	Recovery	5.77	4.58	0.55	no
S135	63	male	Im_compotent				Noninfection	NonICU	Recovery	6.06	3.82	1.77	yes
S136	63	female	Im_comprise	Hematologic malignancies	PCP	Fungi	Infection	NonICU	Recovery	9.46	8.44	0.61	no
S137	78	female	Im_compotent				Noninfection	NonICU	Recovery	7.33	4.74	1.52	no
S138	51	male	Im_comprise	Use of immunosuppressants	Haemophilus influenzae	Bacteria	Infection	NonICU	Recovery	7.64	5.4	1.06	yes
S139	18	male	Im_compotent				Noninfection	NonICU	Recovery	10.95	8.4	1.47	unknown
S140	64	female	Im_compotent				Noninfection	NonICU	Recovery	16.62	14.52	1.3	yes
S141	26	female	Im_compotent		MTB	Bacteria	Infection	NonICU	Recovery	5.31	3.81	1.81	unknown
S142	49	male	Im_compotent				Noninfection	NonICU	Recovery	5.93	2.81	2.47	no
S143	60	female	Im_comprise	Long-term regular use of glucocorticoids			Noninfection	NonICU	Recovery				no
S144	79	male	Im_compotent		SPN	Bacteria	Infection	NonICU	Recovery				unknown
S145	65	male	Im_compotent				Noninfection	NonICU	Recovery	3.91	2.46	1.15	unknown
S146	49	male	Im_comprise	Use of immunosuppressants	SAU	Bacteria	Infection	NonICU	Recovery	4.85	3.73	0.75	yes
S147	48	male	Im_comprise	Use of immunosuppressants	KPN	Bacteria	Infection	NonICU	Recovery	5.26	3.1	1.72	yes
S148	63	male	Im_comprise	Use of immunosuppressants			Noninfection	NonICU	Recovery	6.07	3.98	1.59	no
S149	79	male	Im_compotent		CRPA	Bacteria	Infection	ICU	Recovery	8.95	8.61	0.15	yes
S150	39	female	Im_comprise	Long-term regular use of glucocorticoids	Nocardia farcinica/PCP/CMV	Fungi/viral/bacteria	Infection	NonICU	Recovery	2.86	1.74	0.79	no
S151	60	female	Im_comprise	Long-term regular use of glucocorticoids	PCP/KPN	Fungi/bacteria	Infection	ICU	Death	6.89	6.47	0.31	yes
S152	55	female	Im_compotent				Noninfection	NonICU	Recovery	9.19	7.75	0.55	no
S153	74	male	Im_compotent		PAE/CMV	Bacteria/viral	Infection	NonICU	Recovery	10.13	8.6	0.54	yes
S154	71	male	Im_compotent		CMV	Viral	Infection	NonICU	Recovery	10.04	7.56	1.65	yes
S155	65	male	Im_compotent		Cryptococcus	Fungi	Infection	NonICU	Recovery	4.16	2.53	1.41	yes
S156	28	male	Im_compotent		CMV	Viral	Infection	NonICU	Recovery	11.4	2.42	8.11	yes
S157	59	male	Im_compotent				Noninfection	NonICU	Recovery	3.1	1.67	0.94	no
S158	57	male	Im_compotent				Noninfection	NonICU	Recovery				no
S159	74	female	Im_compotent				Noninfection	NonICU	Recovery	8.19	4.64	2.49	yes
S160	71	male	Im_compotent				Noninfection	NonICU	Recovery	9.81	7.71	1.75	no
S161	64	male	Im_comprise	Long-term regular use of glucocorticoids			Noninfection	NonICU	Recovery	10.08	7.65	1.83	yes
S162	53	male	Im_compotent		SAU	Bacteria	Infection	NonICU	Recovery				no
S163	52	male	Im_comprise	Long-term regular use of glucocorticoids	CMV	Viral	Infection	NonICU	Recovery	13.62	10.85	2.17	yes
S164	54	female	Im_comprise	Long-term regular use of glucocorticoids	PCP	Fungi	Infection	NonICU	Recovery	2.72	2.06	0.46	yes
S165	66	male	Im_comprise	Use of immunosuppressants	Burkholderia cepacia	Bacteria	Infection	ICU	Recovery	16.83	15.28	1.25	yes
S166	51	male	Im_comprise	Long-term regular use of glucocorticoids			Noninfection	NonICU	Recovery	5.93	4.26	1.1	unknown
S167	45	male	Im_compotent		Cryptococcus neoformans	Fungi	Infection	NonICU	Recovery	7.56	5.44	1.2	unknown
S168	21	male	Im_compotent				Noninfection	NonICU	Recovery	18.15	15.08	1.63	no
S169	68	male	Im_compotent				Noninfection	NonICU	Recovery	5.36	3.88	0.89	no
S170	32	female	Im_compotent		CRAB	Bacteria	Infection	NonICU	Recovery				no
S171	34	male	Im_compotent		CRAB/HCOV(NL63)	Bacteria/viral	Infection	NonICU	Recovery				no
S172	74	male	Im_compotent				Noninfection	NonICU	Recovery	10.38	6.73	2.59	no
S173	63	female	Im_compotent		SAU/HCOV(NL63)	Bacteria/viral	Infection	NonICU	Recovery	9.15	4.62	3.71	no
S174	65	male	Im_compotent				Noninfection	NonICU	Recovery	10.76	6.08	3.51	yes
S175	65	male	Im_compotent				Noninfection	NonICU	Recovery	10.76	6.08	3.51	unknown
S176	74	female	Im_compotent				Noninfection	NonICU	Recovery	3.9	1.93	1.68	no
S177	60	male	Im_compotent				Noninfection	NonICU	Recovery	2.09	1.14	0.78	yes
S178	60	male	Im_compotent				Noninfection	NonICU	Recovery	2.37	1.67	0.56	yes
S179	47	male	Im_comprise	Long-term regular use of glucocorticoids	PCP	Fungi	Infection	NonICU	Recovery	7.74	6.93	0.51	yes
S180	47	male	Im_comprise	Long-term regular use of glucocorticoids	PCP	Fungi	Infection	NonICU	Recovery	7.74	6.93	0.51	unknown
S181	61	female	Im_compotent				Noninfection	NonICU	Recovery	7.34	5.19	1.18	no
S182	61	male	Im_compotent				Noninfection	NonICU	Recovery	6.09	3.85	1.25	no
S183	74	male	Im_compotent				Noninfection	ICU	Recovery	23.34	21.84	0.35	no
S184	55	female	Im_compotent				Noninfection	NonICU	Recovery				unknown
S185	83	female	Im_compotent		CRAB/PAE	Bacteria	Infection	ICU	Recovery	12.36	10.12	1.32	no
S186	83	female	Im_compotent		CRAB/PAE	Bacteria	Infection	ICU	Recovery	5.32	3.29	1.55	unknown
S187	86	female	Im_compotent		HRV	Viral	Infection	ICU	Recovery	12.68	10.33	1.21	no
S188	61	male	Im_comprise	Hematologic malignancies	Haemophilus influenzae	Bacteria	Infection	NonICU	Recovery	61.65	9.67	51.32	unknown
S189	67	female	Im_compotent				Noninfection	ICU	Recovery	11.49	10.63	0.61	no
S190	49	female	Im_comprise	Use of immunosuppressants，Hematologic malignancies	KPN	Bacteria	Infection	ICU	Recovery	20.42	17.96	0.75	yes
S191	64	male	Im_compotent		SPN	Bacteria	Infection	ICU	Recovery	11.56	10.81	0.59	yes
S192	82	male	Im_compotent		CRAB	Bacteria	Infection	ICU	Death	15.9	15.18	0.41	no
S193	66	male	Im_compotent		CMV	Viral	Infection	ICU	Death	13.77	12.92	0.68	yes
S194	69	male	Im_compotent		Aspergillus fumigatu	Fungi	Infection	NonICU	Recovery	7.17	4.76	1.96	yes
S195	40	male	Im_comprise	Long-term regular use of glucocorticoids			Noninfection	NonICU	Recovery				unknown
S196	69	female	Im_compotent		KPN/PAE/Aspergillus fumigatu	Fungi/bacteria	Infection	ICU	Death	0.82	0.25	0.47	no
S197	75	male	Im_compotent		KPN	Bacteria	Infection	ICU	Recovery	16.02	13.71	1.53	unknown
S198	89	male	Im_compotent		ECL/KPN	Bacteria	Infection	ICU	Death	16.85	15.84	0.58	unknown
S199	71	female	Im_compotent				Noninfection	ICU	Recovery	11.88	11.43	0.24	unknown
S200	61	male	Im_compotent		PAE	Bacteria	Infection	ICU	Recovery	11.7	9.82	1.04	no
S201	70	female	Im_compotent				Noninfection	NonICU	Recovery	6.74	4.37	1.62	no

## Sheet: validation cohort
sam_id	age	gender	immuno_status	Im_comprise_reason	pathogen	infection_type	LRTI status	icu	outcome	NEU	LYMP	WBC	antibiotic
SV1	69	Femal	Im_compotent		PAE/PCP/FluB	Fungi/viral/bacteria	Infection	ICU	Recovery	6.54	1.2	7.93	yes
SV2	71	Male	Im_compotent		CMV	Viral	Infection	NonICU	Recovery	3.69	1.5	5.76	yes
SV3	41	Male	Im_comprise	Hematologic maligncies	HRV	Viral	Infection	NonICU	Recovery	1.17	1	2.42	unknow
SV4	77	Male	Im_compotent				Noninfection	ICU	Recovery				unknow
SV5	57	Male	Im_compotent		Pseudomos monteilii	Bacteria	Infection	NonICU	Recovery	2.9	0.66	4.71	yes
SV6	49	Male	Im_comprise	Long-term regular use of glucocorticoids			Noninfection	NonICU	Recovery				yes
SV7	57	Male	Im_compotent		Legionella	Bacteria	Infection	NonICU	Recovery	13.77	1.1	15.44	yes
SV8	81	Femal	Im_comprise	Long-term regular use of glucocorticoids	RSV	Viral	Infection	NonICU	Recovery	2.9	0.42	3.91	yes
SV9	33	Male	Im_compotent				Noninfection	NonICU	Recovery	5.22	2.35	8.36	no
SV10	41	Femal	Im_comprise	Use of immunosuppressants			Noninfection	NonICU	Recovery	7.99	1.33	10.04	yes
SV11	52	Male	Im_comprise	Chemotherapy	PAE	Bacteria	Infection	NonICU	Death	5.89	0.88	7.17	yes
SV12	79	Femal	Im_compotent		Aspergillus	Fungi	Infection	NonICU	Recovery	16.63	0.7	17.64	yes
SV13	66	Femal	Im_compotent				Noninfection	ICU	Recovery	4.11	1.83	6.99	yes
SV14	62	Male	Im_compotent		Legionella	Bacteria	Infection	NonICU	Recovery	12.28	0.24	12.64	no
SV15	63	Male	Im_compotent		HCOV(229E)/Mycobacterium abscessus	Bacteria/viral	Infection	NonICU	Recovery	7.1	1.83	9.6	yes
SV16	46	Male	Im_compotent				Noninfection	NonICU	Recovery	3	1.45	5.35	yes
SV17	48	Femal	Im_compotent				Noninfection	NonICU	Recovery	4.85	3.03	8.45	no
SV18	51	Male	Im_comprise	Long-term regular use of glucocorticoids			Noninfection	NonICU	Recovery	10.46	0.54	1.32	yes
SV19	65	Male	Im_compotent		CMV/PCP	Fungi/viral	Infection	NonICU	Recovery	6.82	1.23	8.36	unknow
SV20	32	Male	Im_compotent				Noninfection	NonICU	Recovery	3.6	2.05	7.03	yes
SV21	69	Male	Im_compotent		Legionella	Bacteria	Infection	NonICU	Recovery	13.59	0.89	14.88	yes
SV22	62	Male	Im_comprise	Chemotherapy	Aspergillus fumigatus/PAE	Fungi/bacteria	Infection	NonICU	Recovery	3.13	0.94	4.72	yes
SV23	61	Femal	Im_compotent		HRV	Viral	Infection	ICU	Recovery	1.78	1.49	3.76	yes
SV24	58	Femal	Im_compotent				Noninfection	ICU	Recovery	4.73	1.69	7.15	yes
SV25	48	Femal	Im_compotent				Noninfection	NonICU	Recovery	2.74	1.17	4.71	unknow
SV26	36	Male	Im_compotent				Noninfection	NonICU	Recovery	4.74	0.95	6.61	yes
SV27	72	Femal	Im_compotent				Noninfection	ICU	Recovery	6.4	1.4	8.57	yes
SV28	37	Male	Im_compotent		Cryptococcus	Fungi	Infection	NonICU	Recovery	5.65	1.91	8.01	yes
SV29	69	Male	Im_compotent				Noninfection	NonICU	Death	4.89	0.79	6.43	yes
SV30	62	Femal	Im_comprise	Use of immunosuppressants	MTB/Aspergillus/PCP	Fungi/bacteria	Infection	NonICU	Recovery	5.27	0.25	5.75	unknow
SV31	58	Male	Im_comprise	Use of immunosuppressants			Noninfection	ICU	Recovery	2.58	2.2	5.39	unknow
SV32	66	Femal	Im_compotent				Noninfection	ICU	Recovery	3	2.25	5.92	no
SV33	59	Male	Im_comprise	Solid organ transplantation			Noninfection	NonICU	Recovery	15.22	0.77	17.53	yes
SV34	67	Male	Im_comprise	Use of immunosuppressants	MTB	Bacteria	Infection	NonICU	Recovery	9.52	0.35	10.71	no
SV35	44	Male	Im_comprise	Use of immunosuppressants	ABA	Bacteria	Infection	NonICU	Recovery	7.56	4.08	12.19	unknow
SV36	70	Femal	Im_compotent		PAE/CMV	Bacteria/viral	Infection	NonICU	Recovery	4.74	1.67	7.17	unknow
SV37	55	Male	Im_compotent				Noninfection	NonICU	Recovery	5	0.25	5.3	yes
SV38	32	Male	Im_compotent				Noninfection	ICU	Recovery	3.2	2.56	6.25	yes
SV39	61	Femal	Im_comprise	Long-term regular use of glucocorticoids			Noninfection	NonICU	Recovery	3.97	2.67	7.19	unknow
SV40	64	Femal	Im_compotent				Noninfection	NonICU	Recovery	2.63	2.05	5.18	no
SV41	43	Male	Im_compotent				Noninfection	NonICU	Recovery	4.92	1.89	7.59	yes
SV42	57	Femal	Im_compotent				Noninfection	ICU	Recovery	1.74	1.1	3.08	unknow
SV43	53	Femal	Im_comprise	Long-term regular use of glucocorticoids			Noninfection	ICU	Recovery	3.53	1.75	6.04	no
SV44	61	Male	Im_compotent				Noninfection	NonICU	Recovery	4.34	1.09	6.45	no
SV45	62	Male	Im_compotent				Noninfection	ICU	Recovery	6.59	1.54	8.94	no
SV46	57	Male	Im_compotent		Legionella	Bacteria	Infection	ICU	Recovery	17.15	0.72	18.22	yes
SV47	73	Male	Im_comprise	Use of immunosuppressants	Legionella	Bacteria/viral	Infection	NonICU	Recovery	9.51	0.11	8.68	yes
SV48	62	Femal	Im_compotent		MTB/PCP/Aspergillus	Fungi/bacteria	Infection	NonICU	Recovery	6.73	0.57	7.59	unknow
SV49	59	Male	Im_compotent		SPN	Bacteria	Infection	NonICU	Recovery	15.07	0.93	16.23	yes
SV50	70	Male	Im_compotent		Aspergillus flavus/Aspergillus niger	Fungi	Infection	NonICU	Recovery	19.92	0.51	20.88	unknow
SV51	64	Male	Im_compotent				Noninfection	NonICU	Recovery	11.35	1.45	13.66	yes
SV52	63	Male	Im_comprise	Chemotherapy	RSV	Viral	Infection	ICU	Recovery				no
SV53	71	Male	Im_compotent				Noninfection	NonICU	Recovery	19.77	1.95	22.91	yes
SV54	76	Male	Im_compotent		SAU/KPN	Bacteria	Infection	NonICU	Death	6.9	0.53	8.01	yes
SV55	78	Male	Im_compotent				Noninfection	ICU	Death	12.68	0.56	13.78	yes
SV56	66	Male	Im_comprise	Long-term regular use of glucocorticoids	ECL/PCP	Fungi/bacteria	Infection	NonICU	Death	1.34	0.59	1.99	yes
SV57	84	Male	Im_compotent		KPN/PAE	Bacteria	Infection	ICU	Death	6.77	0.46	7.87	yes
SV58	76	Male	Im_comprise	Long-term regular use of glucocorticoids			Noninfection	ICU	Recovery	6.08	1.27	8.57	yes
SV59	72	Femal	Im_comprise	Use of immunosuppressants			Noninfection	ICU	Recovery	10.11	0.64	11.33	yes
SV60	38	Male	Im_compotent				Noninfection	NonICU	Recovery	4.15	2.23	7.38	no
SV61	62	Male	Im_comprise	Long-term regular use of glucocorticoids			Noninfection	NonICU	Recovery	4.94	0.93	6.4	yes
SV62	68	Male	Im_compotent				Noninfection	NonICU	Death	2.25	1.36	4.2	unknow
SV63	63	Femal	Im_compotent		MTB	Bacteria	Infection	NonICU	Recovery	8.86	0.89	10.63	no
SV64	71	Male	Im_comprise	Long-term regular use of glucocorticoids	Cryptococcus	Fungi	Infection	ICU	Recovery	4.34	0.97	5.89	no
SV65	60	Male	Im_compotent		SARS-CoV-2	Viral	Infection	NonICU	Death				no
SV66	68	Femal	Im_compotent				Noninfection	NonICU	Recovery	5.88	2.06	8.53	yes
SV67	64	Femal	Im_comprise	Use of immunosuppressants	KPN/Proteus mirabilis	Bacteria	Infection	NonICU	Recovery	6.42	2.08	9.27	yes
SV68	34	Male	Im_comprise	Long-term regular use of glucocorticoids			Noninfection	NonICU	Recovery	4.12	1.66	6.32	yes
SV69	53	Male	Im_comprise	Solid organ transplantation	CMV/Aspergillus fumigatus	Fungi/viral	Infection	NonICU	Recovery	3.81	0.22	4.31	yes
SV70	53	Femal	Im_compotent				Noninfection	NonICU	Recovery	1.62	1.45	3.43	unknow
SV71	59	Male	Im_compotent		CMV	Viral	Infection	ICU	Recovery	5.5	3.14	9.37	yes
SV72	53	Male	Im_comprise	Solid organ transplantation	CMV/Aspergillus fumigatus	Fungi/viral	Infection	ICU	Recovery	3.81	0.22	4.31	yes
SV73	67	Femal	Im_comprise	Solid organ transplantation	CMV	Viral	Infection	NonICU	Recovery	2.98	0.9	4.59	no
SV74	93	Male	Im_compotent		KPN/PAE	Bacteria	Infection	NonICU	Recovery				yes
SV75	61	Femal	Im_compotent				Noninfection	NonICU	Recovery	3.71	1.55	5.88	unknow
SV76	67	Femal	Im_compotent				Noninfection	ICU	Recovery	3.16	3.13	6.99	no
SV77	56	Femal	Im_compotent		Aspergillus	Fungi	Infection	ICU	Recovery	3.77	3.17	6.49	no
SV78	44	Femal	Im_compotent				Noninfection	ICU	Recovery	4.91	1.82	7.54	unknow
SV79	72	Male	Im_compotent				Noninfection	NonICU	Recovery	3.24	1.29	4.97	unknow
SV80	61	Femal	Im_comprise	Long-term regular use of glucocorticoids			Noninfection	ICU	Recovery	5.94	2.16	8.55	yes
SV81	38	Male	Im_comprise	Chemotherapy			Noninfection	NonICU	Recovery	3.74	0.94	5.3	no
SV82	64	Femal	Im_compotent				Noninfection	NonICU	Recovery	4.24	1.11	6.05	yes
SV83	29	Male	Im_compotent				Noninfection	NonICU	Recovery	5.61	1.87	8.3	no
SV84	71	Male	Im_compotent		CMV	Viral	Infection	NonICU	Recovery	2.14	1.71	4.58	unknow
SV85	64	Male	Im_comprise	Long-term regular use of glucocorticoids	CMV/PCP	Fungi/vira	Infection	NonICU	Recovery	8.57	2.66	12.59	yes
SV86	28	Male	Im_compotent				Noninfection	NonICU	Recovery				no

## Sheet: abbrevation
abbrevation	whole name
CMV	Cytomegalovirus
PCP	Pneumocystis
FLU	Influenza virus
CRPA	Multidrug-resistant Pseudomonas aeruginosa
SAU	Staphylococcus aureus
HCOV	Human Coronavirus
SMA	Serratia marcescens
ECO	Escherichia coli
ADV	Adenovirus
ABA	Acinetobacter baumannii
MTB	Mycobacterium tuberculosis
HMPV	Human metapneumovirus
HRV	Human rhinovirus
KPN	Klebsiella pneumoniae
SPN	Streptococcus pneumoniae
CRAB	Carbapenem-resistant Acinetobacter baumannii
ECL	Enterobacter cloacae
PAE	Pseudomonas aeruginosa
NEU	Neutrophils count (×109/L)
LYMP	Lymphocytes count (×109/L)
WBC	White Blood Cell Count (×109/L)
